# Supplementary material for: Fungal Endophytes of Vitis vinifera—Plant Growth Promoters or Potentially Toxinogenic Agents?
Source: Toxins (Basel). 2022 Jan 19;14(2):66. doi: 10.3390/toxins14020066 (PMC8877596; doi:10.3390/toxins14020066)
Supplement: Supplementary file 1 [file toxins-14-00066-s001.zip]

Archive with 1 entries (1 files):
- toxins-1531750-supplementary.pdf
